# Supplementary material for: The Use of the Cryopreserved Aortic Homograft for Aortic Valve Replacement: Is It Still an Option?
Source: J Cardiovasc Dev Dis. 2023 Jun 8;10(6):248. doi: 10.3390/jcdd10060248 (PMC10299650; doi:10.3390/jcdd10060248)
Supplement: Supplementary file 1 [file jcdd-10-00248-s001.zip]

Archive with 1 entries (1 files):
- jcdd-2350979-supplementary.pdf
